# Supplementary material for: Synthesis, Characterization, and Antioxidant Activity Evaluation of New N-Methyl Substituted Thiazole-Derived Polyphenolic Compounds
Source: Molecules. 2025 Mar 17;30(6):1345. doi: 10.3390/molecules30061345 (PMC11944991; doi:10.3390/molecules30061345)
Supplement: Supplementary file 1 [file molecules-30-01345-s001.zip]

Archive with 1 entries (1 files):
- molecules-3503068-supplementary.pdf
